# Supplementary material for: Diagnostic value of D2-40 immunostaining for malignant mesothelioma: a meta-analysis
Source: Oncotarget. 2017 Jul 6;8(38):64407–16. doi: 10.18632/oncotarget.19041 (PMC5610012; doi:10.18632/oncotarget.19041)
Supplement: Supplementary file 2 [file oncotarget-08-64407-s002.xlsx]

## Sheet: Sheet2
Table 1 Characteristics of the controls in included studies
Author (Ref)	Year	Controls	Ovary	Breast	Lung	Esophageal	Uterine	Cervix	Urothelial	Endometrial	Colon	Duodenum	Gastric	Liver	Stomach	Kidney	Prostate	Pancreas	Thyroid	Melanoma	Mediastinum	Other
Bassarova AV [17]	2006	250	169	44	6	4	4			2	1		3				1	1		1		14
Saad RS [18]	2006	20			20
Bhalla R [19]	2007	10																				10
Hyun TS [20]	2012	21			11						1		1					3				5
Ordóñez NG [21]	2005	123	17	10	24					5	10		5			10	5	5	3			29
Chu AY [22]	2005	125	26	16	31				7							34	11
Müller AM [23]	2006	76			76
Ordóñez NG [24]	2006	45	45
Comin CE [25]	2007	40	40
Mimura T [26]	2007	66			66
Padgett DM [27]	2008	101			80																	21
Amatya VJ [28]	2009	80			80
Deniz H [29]	2009	36			36
Takeshima Y [30]	2009	27			27
Hu YC [31]	2010	31																				31
Kao SC [32]	2011	21	2	6	12						1
Comin CE [33]	2014	172			172
Guo Z[8]	2016	45			45
Kawai T [34]	2016	35		1	25	1		2				1		1	1			2			1
Carbone M [5]	2016	11																				11
Amatya VJ [35]	2017	29			29
Kushitani K [36]	2017	38			38
	Total	1402	299	77	778	5	4	2	7	7	13	1	9	1	1	44	17	11	3	1	1	121
